# Supplementary material for: Distinct astrocytic modulatory roles in sensory transmission during sleep, wakefulness, and arousal states in freely moving mice
Source: Nat Commun. 2023 Apr 17;14:2186. doi: 10.1038/s41467-023-37974-z (PMC10110578; doi:10.1038/s41467-023-37974-z)
Supplement: Supplementary file 7 — Source Data [file 41467_2023_37974_MOESM7_ESM.xlsx]

## Sheet: Sheet1
Figure 1F						Figure 1G						Figure 1H						Figure 1I						Figure 1J
Animal 1（18o0304）		mean in each animal		mean	SD	Animal 1（18o0304）		Mean BF	Mean AF	mean	SD	Animal 1（18o0304）		Mean BF	Mean AF	mean	SD	Animal 1（18o0304）		Mean BF	Mean AF	mean	SD	Animal 1（18o0304）		Mean BF	Mean AF	mean	SD
21.3	80.6	Mean BF	Mean AF	26.2	12.7861	6.1	2.2	7.5	3.5	3.5	2.3	24.3	1.8	27.4	2.9	5.1	2.1	5.4	0.92	5.92	0.55	4.1	1.2	9.6	16.1	13.5	15.1	14.1	3.7
24.3	66.6	27.4	74.6	74.6	13.176	6.7	3.1	7.7	5.6	7.8	1.8	28.4	3.5	33.2	5.5	26.7	4.3	6.6	0.12	3.02	0.43	1.2	0.8	7.6	11	12.425	16.9375	18.3	4.6065
29.4	54.4	9.72	62.625			8.6	4.1	10.4	6.9			29.4	2.6	26	3.6			3.8	1.92	4.02	0.85			12.8	18.1	10.0111	12.3556
28.8	67.7	19.7	60.6			9.5	3.3	9.1	2.2			21.9	3.8	28.7	7.2			7.7	-0.08	2.62	1.38			15.5	14.2	19.8273	25.3364
24.6	86.6	36.74	70.7			5.7	3.8	6.9	1.7			30.7	4.2	24.5	8.1			6.9	0.22	4.22	2.4			17.8	12.1	16.7625	21.225
31.2	92.7	46.5	86.5			7.8	3.8	5.2	1.1			33.3	3.5	20.2	3.3			4.9	0.42	4.82	1.65			18.4	18	13.9222	19.0111
31.3	69.9	17.3	91.0556			8.4	4.4					22.6	1.6					5.6	0.62					11.8	14.3
28.6	78.4					7.2	3.3					28.5	2.3					6.4	0.32					14.5	17
Animal 2(18o0300)						Animal 2(18o0300)						Animal 2(18o0300)						Animal 2(18o0300)						Animal 2(18o0300)
8.6	60.4					6.58	5.07					27.9	7.05					1.2	0.6					13.8	16.1
11.4	65.4					9.38	4.37					38	7.95					4.1	0.9					7.1	13.2
7.9	59.3					5.88	5.47					32.1	5.45					3.4	0.4					10.9	18.2
10.1	68.2					8.08	5.77					35.2	4.85					6.1	0.6					14.8	19.9
8.3	66.7					6.28	6.97					32.1	3.15					2	0.6					18	24.1
9.5	54.3					7.48	5.27					32.5	5.3					1.8	0.1					17	13.4
9.4	58.6					7.38	6.37					36.8	4.95					4	0.2					11.9	11.6
12.6	68.1					10.58	5.57					31.1	5.45					2	0.1					5.9	19
Anial 3(18o1001)						Anial 3(18o1001)						Anial 3(18o1001)						Anial 3(18o1001)						Anial 3(18o1001)
21.8	57.6					13.3	6.5					26.6	7.2					2.3	0.34					9.3	14.8
18.9	61.5					8.6	5.6					28.8	6.8					4.3	0.64					12.4	15.8
15.6	64.7					7.5	5					18.5	5.6					3.5	1.14					15.5	12.1
16.4	52.4					9.7	5.6					23.6	7.1					4	1.54					10.5	12
13.7	71.2					12	7.9					32.8	8.3					5	1.14					7.5	7.7
24.7	63.5					12.4	9.8					40.5	7.8					4.6	0.54					5.5	6
19.4	62.4					9.9	8.8					28.8	6.2					5	0.44					9.4	14.7
26.6	55.6					10.5	6.1					30.7	7.2					3.6	0.74					12.4	16.1
20.55	58.6					9.8	7.1					28.7	8.4					4.4	1.14					7.6	12
Animal 4 (18o1005)						Animal 4 (18o1005)						Animal 4 (18o1005)						Animal 4 (18o1005)						Animal 4 (18o1005)
28.3	67.2					7.7	4					23.8	4.34					1.2	0.81					15.9	24.3
34.7	73.5					9.9	3.6					28.7	3.64					0.5	1.41					20	22.3
38.3	77.3					10.6	5.5					35.7	-0.36					4.3	1.81					23.9	18.4
42.4	64.9					9.8	2.1					22	-1.96					5.1	2.31					17.8	22.3
39.3	73.5					7	1.2					17	1.24					3.5	0.81					15.1	28.3
43.5	71.8					11.5	1.1					32	5.04					5.1	1.11					19.2	31.2
34.7	62.7					9.7	2.2					29.9	0.44					2.6	2.01					22.8	26.9
33.9	57.7					8.7	1.3					23	7.14					1	1.51					23.8	22.3
36.5	74.5					9.5	1					19.2	5.64					3.3	1.01					22	23.3
41.4	81.4					9	1.5					27	4.24					0.8	1.41					20.9	27.2
27.9	73.4					6.9	1.1					28.1	10.24					2	1.01					16.7	32.2
Animal 5(18o0501)						Animal 5(18o0501)						Animal 5(18o0501)						Animal 5(18o0501)						Animal 5(18o0501)
47.3	93.4					6.6	1.4					15.9	3.8					4.4	2.14					13.2	18.3
53.3	78.7					5.8	1.8					21.9	2.1					2.3	2.54					15.9	21.6
40.6	87.5					6.3	2.1					8.2	4.8					3.8	2.14					20.1	24.6
46.3	92.9					6.9	2.9					31.8	3.2					3.1	2.74					13	29.4
51.2	88.4					5.8	1.4					25.5	5.8					5.5	2.24					16	23.8
41.6	86.7					9	1.2					22.6	3					6	1.94					22.3	20.4
48.5	79.7					7.7	1.1					15.9	1.6					5.6	2.94					19.2	17.6
43.3	84.6					7.1	1.7					21.1	2.2					3	2.54					14.4	14.1
Animal 6 (18o1102)						Animal 6 (18o1102)						Animal 6 (18o1102)						Animal 6 (18o1102)						Animal 6 (18o1102)
13.4	93.2					5.8	1.14					18.2	8.7					4.43	1.1					8.1	15.8
15.9	88.7					6.6	0.94					15.3	8.3					3.33	1.5					14.1	17.7
10.6	94.5					4.9	0.64					25	7.4					6.33	1.8					10.7	13
17.4	79.7					3.5	1.74					19.8	9					3.73	2.3					16.3	16.9
21.8	97.6					5	2.74					20.8	7.9					4.13	1.1					18.2	20.7
21.6	86.7					7	0.64					28.3	8.4					5.43	0.9					16.4	23.7
21.1	98.5					5.6	0.84					32.8	8.8					5.13	1.4					15.2	20.7
17.7	91.4					4.4	0.44					34.1	7					6.03	2.2					11.1	19.8
16.5	89.2					4.2	0.84					26.2	8.1					4.73	2.5					15.2	22.8
Figure 2D
Sleep + WS	LC + WS	sleep + WS	NE +WS			Figure 2D	One-way ANNOVA							Figure 2E			One-way ANNOVA
Aniaml 1 (180901)		Aniaml6(18n01)					NE +IP3KO	NE + terazosin	NE+metoprolol	NE+MPEP
25.1	62.6	25.9	62.4	LC		Aniaml 11 (18n1201)	Animal 16 (18N1901)	Animal 21 (18N2601)	Animal 26 (18N2901)	Animal 31 (18D0101)				Sleep+WS	LC+WS	NE + WS	NE +IP3KO	NE + terazosin	NE + MPEP
34.2	63.6	29	66.4	mean		55.5	50.7	34.4	46.4	56.4				Aniaml 11 (18n1201)	Aniaml 1 (180901)	Aniaml6(18n01)	Animal 16 (18N1901)	Animal 21 (18N2601)	Animal 26 (18N2901)
36.3	75.5	43.9	61.5	27.8325	64.0161	55.8	47.5	45.6	49.7	59.7				0.84	1.5	1.4	0.8	0.6	1.4
30.5	61.5	32.8	63.2	SD		69.4	56.4	36.1	56.5	66.5	Mean	SD
28.4	78.6	24.9	74.6	3.9604	6.4733	59.2	53.7	31.6	43.6	53.6	64.0305	5.3905		Animal 12 (18n1301))	Animal 2 (180903)	Animal 7 (18n02)	Animal 17 (18N2001)	Animal 22 (18N2701)	Animal 27 (18N3001)
36	66.2	40.7	71.8			58.6	60.4	37.2	60.4	70.4	66.9844	7.8115		0.6	1.1	1.8	0.5	0.8	1.8
42.2	68.6	33	63.7	Means in each animal		66.5	62.6	41.5	58.4	68.4	34.1323	6.8138
33.3	75.5	32.8	74.7	BF+WS	LC+WS	63.4	57.4	35.7	63.2	73.2	55.248	5.9403		Animal 13 (18n1401)	ANimal 3(180905)	Animal 8 (18 n 05)	Animal 18 (18N2101)	Animal 23 (18N2701)	Animal 28 (18N2601)
Animal 2 (180903)		38	58.6	33.2	69.0125	60.7	Animal 17 (18N2001)	32.5	57.6	67.6	64.8695	6.115		1.3	2.1	0.7	1.4	1.1	0.9
22.5	56.5	31.8	64.8	27.55	60.99	65.5	59.5	39.4	Animal 27 (18N3001)	62.7
27.4	62.7	Animal 7 (18n02)		22.3333	63.1333	68.5	66.4	42.8	49.4	61.3				ANimal 14 (18n1501)	Animal 4 (180906)	ANimal 9(18n0701)	Animal 19 (18N2201)	Animal 24 (18N2801)	Animal 29 (18N2701)
26.4	71.6	23.4	47.7	29.3667	55.3444	Animal 12 (18n1301))	62.8	Animal 22 (18N2701)	57.3	Animal 32 (18D0201)				0.7	1.3	1.9	1.1	1.3	1.1
27.6	55.8	26.3	58.4	26.7125	71.6	54.5	72.2	36.3	49.3	61.4
24.5	66.7	29.2	46.3			61.6	70.5	40.5	55.4	69.3				ANimal 15 (18n1601)	ANimal 5 (180913)	ANimal 10(18n0801)	Animal 20 (18N2301)	Animal 25 (18N2801)	Animal 30 (18N3001)
21.8	64.5	30.4	54.5	NE		66.5	57.5	31.7	53.1	61.3				0.4	0.9	1.6	0.7	1.4	0.8
28.6	54.6	21.6	63.5			64.3	66.3	38.5	46.3	57.4
31.7	67.6	18.4	61.5	mean		62.6	63.7	29.6	52.3	55.8						ANimal 11(18n0901)
32.7	52.5	21.5	58.3	27.3294	65.5987	64.7	Animal 18 (18N2101)	30.5	54.9	67.4						1.2
32.3	57.4	32.6	65.6	SD		60.4	61.5	33.8	Animal 28 (18N2601)	65.1
ANimal 3(180905)		26.4	57.6	4.9325	6.2623	56.4	77.8	29.4	45.4	58.3				Mean
22.9	62.4	22.4	59.9			60.5	73.5	21.4	51.7	64.3				0.768	1.38	1.4333	0.9	1.04	1.2
13.8	49.5	Animal 8 (18 n 05)				54.6	64.5	42.8	54.3	66.9				SD
22.8	56.9	22.8	62.4	Averaged in each animals		Animal 13 (18n1401)	72.6	Animal 23 (18N2701)	58.5	Animal 33 (18D0301)				0.3378	0.4604	0.4412	0.3536	0.3362	0.4062
30.8	62	24.8	68.7	BF+WS	NE +WS	63.5	64.2	51.5	56.7	55.4
19.1	57.5	28.9	71.3	33.2	66.17	59.9	68.4	43.2	59.3	61.7					31.2	51.5	56.7
23.9	68.4	28	75.5	25.2	57.33	58.7	65.4	36.8	54.3	64.3					35.4	43.2	59.3
19.9	56.5	28.8	73.7	28.1636	68.6636	60.2	Animal 19 (18N2201)	36.3	50.5	68.5					32.4	36.8	54.3
18.2	65.5	29.9	76.3	31.1	70.4	63.8	59.5	29.5	47.4	66.7					Animal 19 (18N2201)	36.3	50.5
29.6	62.5	21.1	71.3	27.2125	58.625	68.2	68.6	22.6	41.6	69.3					26.5	29.5	47.4
Animal 4 (180906)		34.3	67.5	19.1	72.4036	62.8	70.4	28.5	48.6	64.3					35.6	22.6	41.6
28.7	50.4	25.6	64.4			72.3	80.3	35.4	Animal 29 (18N2701)	60.5					37.4	28.5	48.6
27.3	52.3	37.7	58.6			63.1	68.4	29.4	53.4	57.4					47.3	35.4	Animal 29 (18N2701)
31.4	51.2	27.9	65.6			71.2	75.6	Animal 24 (18N2801)	64.4	51.6					35.4	29.4	53.4
25.6	66.6	ANimal 9(18n0701)				62.9	86.1	18.6	58.7	58.6					42.6	Animal 24 (18N2801)	64.4
30.4	55.6	30.9	62.4			ANimal 14 (18n1501)	75.7	25.6	61.4	Animal 34 (18D0401)					53.1	18.6	58.7
31.4	54.8	36.6	71.5			68.5	72.5	25.3	56.3	61.4					42.7	25.6	61.4
22.6	66.4	27	67.6			74.2	71.4	28.6	50.4	72.4					39.5	25.3	56.3
34.3	52	29.1	77.3			64.6	75.4	30.2	57.7	66.7					38.4	28.6	50.4
32.6	48.8	25.9	72.5			66.7	Animal 20 (18N2301)	35.4	53.5	69.4					42.4	30.2	57.7
ANimal 5 (180913)		23	74.5			63.5	70.8	37.7	61.4	64.3					Animal 20 (18N2301)	35.4	53.5
30.4	73.5	36	80.4			60.6	64.5	28.8	66.6	58.4					37.8	37.7	61.4
26.8	81.3	40.9	66.8			73.6	66.6	29.8	65.2	65.7					31.5	28.8	66.6
19.3	71.4	25.9	64.6			78.5	70.4	31.4	Animal 30 (18N3001)	61.5					33.6	29.8	65.2
28.3	65.3	40.9	72.5			63.5	68.2	28.7	56.2	69.4					37.4	31.4	Animal 30 (18N3001)
26.1	68.3	26.6	64.4			78.5	62.4	26.6	57.5	74.6					35.2	28.7	56.2
27.4	83.3	ANimal 10(18n0801)				64.2	65.2	27.7	64	73.2					29.4	26.6	57.5
23.8	65.7	26.67	51.6			63	66.8	30.9	64	Animal 35 (18D0501)					32.2	27.7	64
31.6	64.2	25.17	57.8			66.3	75.5	28.5	54.6	66.2					33.8	30.9	64
		29.37	52.7			69.5	78.2	32.1	56.8	67.5					42.5	28.5	54.6
		25.37	55.6			ANimal 15 (18n1601)	66.3	27.6	52.4	74					45.2	32.1	56.8
		22.67	59.5			53.7		30.1	51.8	74					33.3	27.6	52.4
		27.17	63.4			62.3		34.6	51.4	64.6						30.1	51.8
		28.67	64.5			59.8		Animal 25 (18N2801)	56.9	66.8						34.6	51.4
		32.77	63.8			68.6		39.5	61.5	62.4						Animal 25 (18N2801)	56.9
		ANimal 11(18n0901)				67.4		31.7	64.2	61.8						39.5	61.5
		24.6	76.2			64.5		33.5		61.4						31.7	64.2
		19.4	80.4			61.6		26.9		66.9						33.5
		14.8	56.6			59.8		34.7		71.5						26.9
		20.3	66.5			64.5		42.6		74.2						34.7
		12.4	78.4			66.5		41.7		77.6						42.6
		26.5	73.5			59.1		49.3		78.3						41.7
		14.9	80.4			69.7		50.2		63.5						49.3
		18.2	73.1			66.5		41.6		58.4						50.2
		21.4	66.6			62.8		38.6		55.9						41.6
								31.2								38.6
								33.5								31.2
								38.5								33.5
																38.5
Figure 3B											Figre 3D					Figure 3E			Figure 3F			Figure 3G			Figure 3H
ATP	FMRF	NE +CNO	UTP	WS-waking	NE +IP3KO	SN6	MPEP+LY									whole-cell recording			LFP
Aniaml 1	animal 6	Animal 10									Rise - WC	Rise- LFP	Decay-WC	Decay-LFP		ATP			ATP			ATP			ATP
63.2	61.6	65.4	Animal 15	Animal 20	Animal 15	Animal 20	Animal 25	Mean in each animal			29.3	19.5	196.5	55.3		BF	AF	AF/BF	BF	AF	AF/BF	BF (mV)	AF	AF/BF	BF (AP/s)	AF(AP/s)	AF/BF
59.4	56.6	56.4	70.4	78.5	23	44.6	14.4	66.7857			27.6	18.7	193.8	52.7		15	23.4	1.56	1.132	1.53	1.3516	-82	-71.5	0.872	4	8	2
78.5	78.5	51.4	67.8	69	24.7	36.6	20.7	59.4143			30.2	20.2	209.3	63.6		15.3	20	1.3072	1.03	1.19	1.1553	-77.4	-69.7	0.9005	4	6	1.5
71.6	70.6	64.7	64.2	65.4	21.8	58.7	23.3	62.54			29.8	21.6	187.4	60.2		18	23.4	1.3	0.97	1.53	1.5773	-79.6	-64.8	0.8141	3	5	1.6667
68.9	63	71.5	70.5	72.3	19.7	45.7	27.5	69.3556			31.4	19.9	189.5	59.8		16.9	20	1.1834	0.85	1.19	1.4	-76.5	-71.6	0.9359	6	8	1.3333
62.4	69.6	48.5	66.9	75.7	19.8	51.5	25.2	67.1			32.6	22.5	192.6	66.4		14.2	20.2	1.4225	0.87	1.21	1.3908	-81.4	-65.6	0.8059	4	7	1.75
73.4	67.6	67.4	61.8	67.3	20.9	55.7	26.5				28.6	20.5	182.7	64.7		16.5	22.2	1.3455	0.98	1.41	1.4388	-77.8	-77.8	1	8	9	1.125
Aniaml 2	Aniaml 7	73.7	56.6	64.5	28.7	44.8	23.3	FMRF			27.6	18.7	186.5	60.6		17.6	21	1.1932	0.84	1.29	1.5357	-79.6	-67.4	0.8467	6	9	1.5
61.5	54.5	Animal 11	76.3	70.1	20.7	46.9	19.5	68.2			mean							mean			mean			mean
69.7	57.7	54.9	75.1	74.4	16.9	53.7	16.4	71.0833			29.6375	20.2	192.287	60.4125		16.2143	21.4571	1.3233			1.4071			0.8822			mean
73.6	66.6	78	Animal 16	68.6	20.9	49	10.6	63.6667			SD					SD	SD	SD			SD			SD			1.5536
71.6	64.6	56.9	44.8	Animal 21	26.5	Animal 21	17.6	71.6571			1.7614	1.332	8.1646	4.6363		1.4159	1.535	1.0841			0.1374			0.0694			SD
79.6	62.6	64.7	32.9	62.9	20.2	48.1	17.4	61.2556																			0.2854
70.5	58.5	68	63.9	62.4	Animal 16	55.9	14.9									whole-cell recording			LFP
Aniaml 3	51.4	77.1	72.6	54.6	25.1	62.6	Animal 26	CNO								IP3KO			IP3KO			IP3KO			IP3KO
66.3	Aniaml 8	Animal 12	66	55.5	34.5	61.5	14.2	64.05								BF	AF	AF/BF	BF	AF	AF/BF	BF	AF	AF/BF	BF	AF	AF/BF
55.7	73.3	77.2	82.2	55.6	32.8	54.7	25.2	67.5								10.4	11.3	1.0861	0.96	1.13	1.1761	-67.2	-67.8	1.0089	2	2	1
58.7	52.7	83.6	71.2	48.7	17.7	47.8	19.5	66.75								10.59	12.3	1.1699	1.107	1.23	1.1107	-77.49	-73.8	0.9524	4	5	1.25
71.5	58.7	69.4	58	61.5	29	53.7	22.2	73.3182								9.06	10.9	1.2028	0.91	1.09	1.2028	-69.7	-65.4	0.9383	6	7	1.1667
62.5	68.5	65.9	33.4	77.6	26.2	60.6	17.1	68.88								7.9	9.8	1.2286	0.79	0.98	1.2286	-75.3	-68.8	0.9137	3	4	1.3333
67.3	59.5	63.5	66.2	69.3	19.8	54.6	11.2									10.7	11.7	1.0863	0.909	1.17	1.2863	-73.63	-70.2	0.9534	4	5	1.25
Aniaml 4	Aniaml 9	59.9	75.3	Animal 22	31.2	52.9	18.5	UTP								11.44	15.5	1.3548	1.144	1.55	1.3548	-80.08	-93	1.1613	4	6	1.5
69.4	64.4	58.5	63.4	64.7	33.9	54.7	14.3	67.7333								9.77	11.7	1.1974	0.91	1.17	1.2722	-69.7	-70.2	1.0072	6	5	0.8333
73.3	68.3	73	42.1	69.9	22	Animal 22	22.2	59.3846										mean			mean			mean			mean
65.2	81.2	56.8	Animal 17	72.2	Animal 17	54.1	27.4	73.231										1.1894			1.2331			0.9907			1.1905
63.5	66.5	72.9	61.9	63.3	26	61.21	26	68.0173										SD			SD			SD			SD
72.4	69.4	ANimal 13	71.7	53.1	22.3	58.8	20.2	62.94										0.092			0.08			0.0829			0.219
79.2	66.2	58.8	82.8	60.1	27.3	64.1	22.8
78.6	74.6	74.5	64.6	59.8	14.9	65.7	Animal 27									whole-cell recording			LFP
Aniaml 5	62.3	64.9	58.6	63.1	19.8	62.1	17.2	WS								UTP			UTP			UTP			UTP
68.5	71.3	60	65	65.4	14	66.6	17.2	70.58								BF	AF	AF/BF	BF	AF	AF/BF	BF	AF	AF/BF	BF	AF	AF/BF
61.5	Aniaml 10	73.8	66.8	64.3	22.1	64.3	7.8	60.9								10.3	19	1.1761	1.4087	1.28	1.4761	-68.6074	-62.8	0.9154	2	4	2
64.4	73.5	67.9	76.7	65.9	11	65.3	10	63.45								11.77	18	1.1107	1.4043	1.88	1.6107	-71.2979	-62.8	0.8808	4	6	1.5
48.3	66.5	74.9	69.5	63.2	20	59.4	5.6	67.9182								13.8	16.6	1.2028	0.1173	1.44	1.3028	-68.2097	-56.4	0.8269	6	11	1.8333
63.3	69.4	59.8	66.76	61.1	14.8	56.2	5	65.75								15.6	15.5	1.2286	0.79	1.13	1.4286	-75.3	-67.8	0.9004	5	8	1.6
68.4	59.3	ANimal 14	55.9	62.2	17	Animal 23	4.6									12.79	17.4	1.2863	1.18	1.52	1.2863	-77.6	-71.2	0.9175	4	7	1.75
59.3	68.3	80.7	64.8	Animal 23	23.7	71.4	10.1	IP3KO								16.14	19.2	1.3548	1.402	1.9	1.3548	-66.14	-64	0.9676	3	6	2
54.3	73.4	67.3	72	68.3	Animal 18	67.9	14.7	21.9833								15.8	22.4	1.2722	0.74	1.32	1.7722	-73.8	-69.2	0.9377	6	8	1.3333
63.3	59.3	72.8	74.2	60.5	26.1	62.9	17.4	27.22										mean			mean			mean			mean
		67.6	69	62.3	24	62.8	20.8	19.4083										1.2331			1.4087			0.9066			1.7167
		76.4	Animal 18	55.7	22.2	59.8	21.5	25.33										SD			SD			SD			SD
		67.5	67.5	63.5	27.2	70.5	6.7	16.4308										0.08			0.1173			0.0446			0.2526
		74.6	76.3	79	28.7	68.4	Animal 28
		77.8	67.8	70.4	34.5	63.8	7.3	SN6
		69.5	75.9	70.5	24.1	65.6	10.6	48.72								whole-cell recording			LFP
		65.5	64.8	78.1	23.8	76.7	17.4	55.1909								CNO			UTP			CNO			CNO
		64.1	81.3	67.4	23.9	Animal 24	6.5	61.6191								BF	AF	AF/BF	BF	AF	AF/BF	BF	AF	AF/BF	BF	AF	AF/BF
			78.5	71.4	18.8	52.8	21.3	66.98								10.6	16.3	1.5377	1.1	1.567	1.4245	-77	-64.02	0.8314	4	6	1.5
			70	Animal 24	Animal 19	64.4	19.3	57.67								10.07	15.3	1.5194	1.2	1.64	1.3667	-84	-68.4	0.8143	4	8	2
			65.51	61.7	17.9	54.5	24.1									11.1	13.9	1.2523	1.14	1.72	1.5088	-79.8	-73.2	0.9173	5	7	1.4
			84.7	70.8	13.7	50	18.5	MPEP+LY								10.9	12.8	1.1743	1.08	1.5	1.3889	-75.6	-67	0.8862	6	8	1.3333
			Animal 19	62.8	15	55.6	13.6	22.32								10.09	14.7	1.4569	1.22	1.78	1.459	-85.4	-72.8	0.8525	4	7	1.75
			67.2	66.1	16.8	59.9	12.2	19.7923								12.44	17.3	1.3907	1.176	1.8	1.5306	-82.32	-70.8	0.8601	5	8	1.6
			71.2	75.1	18.1	57.8		20.0615								13.1	19.7	1.5038	0.9	1.4	1.5556	-63	-64.4	1.0222	5	7	1.4
			60.4	68.6	20.1	61.2		12.2										mean			mean			mean			mean
			64.2	72.8	14	61.6		15.08										1.405			1.462			0.8834			1.6524
			62	64	10.8	58.9												SD			SD			SD			SD
			56.2	61.9	20.9													0.1414			0.0724			0.07			0.3741
			58.2	53.7	22.5
			65.7		11.9											whole-cell recording			LFP
			65.3		17											CNO			UTP			FMRF			FMRF
			59		14.9											BF	AF	AF/BF	BF	AF	AF/BF	BF	AF	AF/BF	BF	AF	AF/BF
																9.8	12.9	1.3163	1.12	1.867	1.667	-78.4	-67.02	0.8548	4	7	1.75
																10.5	15.5	1.4762	1.1	1.64	1.4909	-77	-68.4	0.8883	3	6	2
																14.5	22.9	1.5793	1.1	1.7	1.5455	-77	-72	0.9351	5	7	1.4
																12.2	16.5	1.3525	1.056	1.74	1.6477	-73.92	-64.4	0.8712	3	4	1.3333
																12.9	18.5	1.4341	0.98	1.5	1.5306	-68.6	-70.5	1.0277	4	6	1.5
																13.74	17.1	1.2445	1.08	1.8	1.6667	-75.6	-68.6	0.9074	3	5	1.6667
																12.4	16	1.2903	1.28	1.7	1.3281	-69.6	-62.6	0.8994	4	5	1.25
																		mean			mean			mean			mean
																		1.3848			1.5538			0.912			1.5571
																		SD			SD			SD			SD
Figure 4																		0.1176			0.1224			0.0571			0.2638
Figure 4D	Figure 4E
WS
whole-cell	LFP	SN6		IP3KO		UTP		ATP		FMRF
9.6	0.65	9.7	0.82	9.8	0.59	6.86	0.313	5.56	0.233	7.08	0.359		Figure S3
11.5	0.68	11.6	0.89	12.8	0.77	7.21	0.369	5.91	0.289	9.2	0.4		frequency of Up state	MP		PSP
13.5	0.7168	12.6	0.76	13.6	0.63	8.05	0.4	6.75	0.32	6.53	0.44			down-state	Up-state	WC	LFP
13.9	0.83	11.5	0.59	12.8	0.79	9.2	0.439	7.9	0.359	8.23	0.5		1.63	72	58.4	17.5	0.4
14.7	0.87	13.8	0.67	14.3	0.67	8.96	0.48	7.66	0.4	7.99	0.56		1.53	78.2	65.8	14.7	0.7
16.4	0.92	16.5	0.68	11.5	0.74	7.6	0.52	6.3	0.44	6.63	0.233		1.33	71.1	60.5	12.5	1.2
14.5	0.93	13.8	0.71	10.3	0.84	9.52	0.58	8.22	0.5	5.4	0.289		1.63	69.3	57.4	18.4	1.5
18.2	1.01	15.3	0.92	11.6	0.71	7.5	0.64	6.2	0.56	6.24	0.32		1.33	73	62.4	14.3	0.9
													1.03	72.2	58.5	19.5	0.7
													1.13	75.2	62.1	10.6	1.1
Mean		Mean		Mean		Mean		Mean		Mean			1.23	73.2	66.5	11.4	1.4
14.7875	0.825	13.1	0.755	12.0875	0.7175	8.1125	0.4676	6.8125	0.3876	7.1625	0.3876		0.93	71.5	59.4	17.4	1.2
SD		SD		SD		SD		SD		SD			1.03	75.3	64.8	13.9	1.8
2.7005	0.1308	2.2039	0.1145	1.5679	0.0843	0.9933	0.1097	0.9933	0.0297	1.2319	0.1097		1.43	77.2	63.9	18.2	0.6
													1.23	75.4	66.6	11.6	1.4
													0.93	76.9	57.9	13.5	1.6
													0.93	72.6	60.5	23.5	0.7
													1.23	71.3	59.6	17.4	1.4
													1.03	70.4	57.6	12.5	1.8
													1.33	74.6	54.6	17.4	0.7
													1.43	67.6	58.9	13.6	1.5
Figure 5B									ATP
animal 1 (17030601)	APV	CNQX	MPEP+LY	IP3KO	SN6	HC			animal 36 (19070801)	UTP	ATP+IP3KO	UTP+IP3KO	FMRF	CNO	K
16.5	animal66 (17031301)	animal 11 (17032701)	animal 16 (17040301)	animal 21 (17042401)	animal 26 (17050201)	animal 31 (17051501)			19	animal641 (19071501)	animal 46 (19072901)	animal 51 (19081201)	animal 56 (19082701)	animal 61 (19091601)	animal 66 (19100101)
23.4	33.6	28.6	9.3	10.4	11.7	18.2			23.2	31.3	11.8	12.3	20.1	23.1	18.3
21.7	28.6	23.6	14.5	8.5	9.2	14.7			25.3	26.3	16.9	15.2	24.8	25.3	26.7
17.6	32.9	27.9	8.6	8.9	8.7	13.2			23.9	30.6	14.5	13.4	23	22.8	20.2
19.6	29.7	24.7	6.5	7.6	13.4	13.8			24.6	27.4	18.6	16.7	24.3	20.6	13.6
animal 2 (17030701)	24.5	19.5	14.2	14.5	10.7	14.6			27.4	26.4	14.6	12.8	24.2	27.9	22.65
22.3	31.7	26.7	12.5	13.2	8.8	animal 32 (170050901)			20.1	20.5	15.6	17.6	22.9	20.7	16.4
26.5	28.7	23.7	animal 17 (170040501)	20.5	9.2	11.3			animal 37 (190700901)	22.2	10.8	animal 52 (190081401)	30.2	31.7	21.9
28.6	22.8	17.8	15.3	14.1	11.3	19.7			18.4	29.4	12.7	18.6	23.8	29.5	animal 67 (19100701)
20.7	animal 7 (17031401)	animal 12 (17032801)	16.5	animal 22 (170041301)	animal 27 (17050201)	15.65			18.8	animal 42 (19071701)	animal 47 (19073001)	18.2	animal 57 (19090301)	animal 62 (19091701)	22.65
19.6	17.5	19.6	13.4	13.3	9.9	14.27			22.5	15.2	17.7	13.5	18.2	17.8	28.7
15.8	22.5	20.6	9.4	9.7	6.7	15.37			19.2	18.2	15.5	21.7	19.4	25.9	21.6
14.9	16.6	13.7	14.9	9.3	9.8	11.7			17.3	18.2	16.6	17.3	16.8	16.3	31.7
animal 3 (17030701)	22.5	22.6	12.3	15.1	6.2	14.8			24.3	14.3	13.9	12.4	15.8	22	20.4
28.7	21.5	15.8	animal 18 (170040601)	8.4	14.9	animal 33 (17051001)			12.5	20.2	17.6	animal 53 (190081801)	18.1	18.8	22.8
25.4	17.1	17.7	9.3	12.1	19.9	8.72			23.5	19.5	11.1	18.5	17.3	21.4	25.5
22.1	12.6	animal 13 (17032901)	7.5	animal 23 (17032901)	animal 28 (170050401)	15.65			22.2	15.6	animal 48 (19080101)	20.7	animal 58 (19090901)	16.9	animal 68 (19101001)
25.8	animal 8 (17032001)	16.8	13.1	7.8	11.4	21.7			18.2	animal 43 (190722001)	16.8	20.7	17.5	14.6	25.2
22.5	21.8	25.4	8.2	14.6	12.7	14.6			17.4	8.4	17.5	19.6	19.3	20	26.5
27.9	17.9	22.7	9.6	11.4	13.2	18.2			animal 38 (19071001)	11.3	16.4	21.4	21.1	animal 63 (19092501)	16.8
24.7	16.6	27.6	7.5	9.9	13.7	17.9			21.4	12.5	18.2	18.5	19.6	14.8	25.2
animal 4 (17030801)	13.7	19.7	9.2	7.8	15.6	13.4			23.1	10.3	19.7	18.4	14.7	24.9	17.7
19.6	12.9	25.9	animal 19 (17041001)	9.5	10.05	16.7			27.3	15.1	20.6	animal 54 (19081901)	19.2	20.3	21.57
22.8	10.7	21.6	12.3	7.2	9.27	animal 34 (17051001)			25.2	13.8364	21.7	16.5	16.9	15.8	20.2
20.6	animal 9 (17032101)	animal 14 (17032301)	14.3	animal 24 (170042501)	animal 29 (17050801)	12.8			19.6	animal 44 (19072201)	animal 49(19080501)	19.2	animal 59 (190091001)	20	15.72
27.6	22.5	18.6	8.1	12.6	12.4	13.8			24.6	19.1	18.6	20.5	22.3	21.5	animal 69 (19101401)
22.5	13.6	22.6	15	14	11.7	18.5			24.7	18.4647	16.2	23.5	23.7	17	13.6
26.4	14.8	19.7	16.3	9.6	15.2	14.9			animal 39 (19071101)	19.15	13.6	19.1	27.6	animal 64 (19092301)	16
30.6	17.7	18.9	animal620 (170041201)	12.9	12.9	16.2			29.4	20.3	16.99	animal55 (19092601)	22.6	12.2	19.8
animal 5 (17030901)	21.5	22.6	19.3	16.4	12.8	17.4			16.3	21.3	14.7	11.7	26.1	17.3	13.5
28.5	animal 10 (17032201)	animal615 (17033101)	15.4	animal625 (170042701)	animal630 (170050801)	animal635 (170051701)			19.5	24.5	animal50 (19081201)	19.5	animal660 (190091201)	18.2	21.8
22.9	23.6	15.7	17.2	19.6	12.9	17.7			17.4	13.4	18.7	15.3	29.3	17.1	17.3
27.2	15.7	19.6	14.3	15.7	9.8	18.2			22.1	animal 45 (19072301)	12.8	16.8	25.4	12.6	animal 70 (190102101)
30.7	17.4	21.8	11.1	17.9	11.5	16.3			16.3	11.1	17.6	13.8	21.8	19.5	23.2
26.8	22.6	22.5	12.6	15.4	10.7	14.9			17.5	15.4	14.7	16.5	25.1	13.9	22.37
25.5	26.8	26.5		12.6	14.8	15.8			animal 40 (19071101)	19.2	18.7	13.5	22.3	animal65 (190092401)	24.7
21.5	21.4	16.8		15.1	13.5	12.4			19.2	14.8	20.6	16.4567	24.8	21.9	25.2
27.9	14.6	20.7		17.5		14.57			11.6	10.3	20.4	12.5748	27.2	23.8	31.7
32.7	17.4	21.4				13.2			14.3	14.3	21.4			21.3	23.7
		22.7							16.3	11.4	14.6			17.2	31.5
									13.2	13.1				21.7	28.9
									18.1	15.4647				16.9
Mean									14.4	15.6
23.4178	20.3584	21.0145	11.9791	12.2641	11.4412	15.0524			13.7	12.8364
SD									12.6	18.3
5.358	6.438	4.6624	3.6221	3.8247	3.0964	3.2245
average in each animal
									mean	mean	mean	mean	mean	mean	mean
19.76	29.0625	24.0625	10.9333	12.2125	10.375	14.9			19.8927	17.8688	16.5254	17.101	21.9818	20.0865	21.9962
21.2	18.6143	18.3333	13.6333	11.3167	11.2333	14.6843			SD	SD	SD	SD	SD	SD	SD
25.3	15.6	22.8143	9.2	9.7429	12.2743	15.8588			4.5049	5.8426	2.8876	3.194	3.9531	4.4947	4.9911
24.3	18.02	20.48	13.2	13.1	13	15.6
27.0778	19.9375	20.8556	14.9833	16.2571	12.2	15.3838
									average in each animal
									23.3571	26.7625	14.4375	14.6667	24.1625	25.2	19.9643
									19.4818	17.3143	15.4	16.95	17.6	19.3	24.7643
									23.7	11.9061	18.7	19.6857	18.3286	19.1857	21.1113
									19.7857	19.4592	16.018	19.76	24.46	15.8286	17
									14.8222	14.3168	17.7222	15.1257	25.1286	20.4667	26.4088
									14.8222	14.3168	17.7222	15.7146	16.2571	18.8167	24.6375
	Figure 6-B
	BF	WS		Hyperpplarization
	-72.4	-74.4		UTP	FMRF	CNO	WS/ AQP4 KO	UTP/AQP4 KO	ATP/AQP4
	-70.6	-73.6		-3.7	-4.3	-4.5	-3.2	-2.6	-2.6
	-71.2	-76.3		-3.4	-3.8	-4.1	-2.6	-1.7	-1.8
	-73.4	-75.8		-2.8	-3.2	-3.2	-1.7	-2.7	-3.1
	-68.6	-74.6		-4.3	-4.6	-3.8	-2.1	-1.3	-2.4
				-3.9	-3.5	-3.7	-1.6	-3.1	-1.9
	mean + SD	mean + SD		mean + SD
	-71.24	-74.94		-3.62	-3.82	-3.86	-2.24	-2.28	-2.36
	1.8298	1.0945		0.563	0.634	0.4827	0.6656	0.7497	0.532
	Figure 6-D
	extracellular K
	BF	WS		K decrease
	3.44	2.7		UTP	FMRF	CNO	WS/ AQP4 KO	UTP/AQP4 KO	ATP/AQP4
	4.24	2.9		2.1	2.1	1.6	1.1	1.2	1.3
	3.14	2.4		1.8	2.1	1.8	0.7	0.9	1.1
	3.94	2.8		1.9	1.5	1.4	1.2	1.2	0.9
	3.74	2.5		2.2	1.3	2.1	0.9	1.4	1.4
				2.5	1.8	2.3	0.7	0.8	1.3
	mean + SD	mean + SD		mean + SD
	3.7	2.66		2.1	1.76	1.84	0.92	1.1	1.2
	0.4278	0.2074		0.2739	0.3578	0.3647	0.228	0.2449	0.2
